# Supplementary material for: Structural Adaptation of the Single-Stranded DNA-Binding Protein C-Terminal to DNA Metabolizing Partners Guides Inhibitor Design
Source: Pharmaceutics. 2023 Mar 23;15(4):1032. doi: 10.3390/pharmaceutics15041032 (PMC10143822; doi:10.3390/pharmaceutics15041032)
Supplement: Supplementary file 1 [file pharmaceutics-15-01032-s001.zip]

Archive with 1 entries (1 files):
- pharmaceutics-2237109-supplementary.pdf
